# Supplementary material for: Differential insulin sensitivity of NMR-based metabolomic measures in a two-step hyperinsulinemic euglycemic clamp study
Source: Metabolomics. 2021 Jun 9;17(6):57. doi: 10.1007/s11306-021-01806-2 (PMC8190027; doi:10.1007/s11306-021-01806-2)
Supplement: Supplementary file 2 — Supplementary file2 (XLSX 74 kb) [file 11306_2021_1806_MOESM2_ESM.xlsx]

## Sheet: SupplementaryTable1_average
Metabolomic measures	Abbreviation explaination	Average concentrations in baseline	Average concentrations in low dose	Average concentrations in high dose
XXLVLDLP	Concentration of chylomicrons and extremely large VLDL particles in mmol/L	1.25394e-09	1.28432e-09	9.61643e-10
XXLVLDLL	Total lipids in chylomicrons and extremely large VLDL in mmol/L	0.262874	0.270658	0.202143
XXLVLDLPL	Phospholipids in chylomicrons and extremely large VLDL in mmol/L	0.0274272	0.0286843	0.0201923
XXLVLDLC	Total cholesterol in chylomicrons and extremely large VLDL in mmol/L	0.0378087	0.0433399	0.0322166
XXLVLDLCE	Cholesterol esters in chylomicrons and extremely large VLDL in mmol/L	0.0237692	0.0288279	0.0221529
XXLVLDLFC	Free cholesterol in chylomicrons and extremely large VLDL in mmol/L	0.0139015	0.0144161	0.00979603
XXLVLDLTG	Triglycerides in chylomicrons and extremely large VLDL in mmol/L	0.197427	0.198485	0.149308
XLVLDLP	Concentration of very large VLDL particles in mmol/L	5.11815e-09	5.16031e-09	3.71751e-09
XLVLDLL	Total lipids in very large VLDL in mmol/L	0.494271	0.505614	0.365717
XLVLDLPL	Phospholipids in very large VLDL in mmol/L	0.077726	0.0801771	0.0551547
XLVLDLC	Total cholesterol in very large VLDL in mmol/L	0.0904996	0.111661	0.0860578
XLVLDLCE	Cholesterol esters in very large VLDL in mmol/L	0.0507366	0.0666274	0.0543489
XLVLDLFC	Free cholesterol in very large VLDL in mmol/L	0.0395445	0.044904	0.0313579
XLVLDLTG	Triglycerides in very large VLDL in mmol/L	0.324312	0.312716	0.221703
LVLDLP	Concentration of large VLDL particles mmol/L	3.91451e-08	3.67426e-08	2.93508e-08
LVLDLL	Total lipids in large VLDL in mmol/L	2.23605	2.11349	1.69079
LVLDLPL	Phospholipids in large VLDL in mmol/L	0.402449	0.376815	0.297092
LVLDLC	Total cholesterol in large VLDL in mmol/L	0.470506	0.48282	0.398735
LVLDLCE	Cholesterol esters in large VLDL in mmol/L	0.279437	0.29447	0.257982
LVLDLFC	Free cholesterol in large VLDL in mmol/L	0.191074	0.188357	0.140757
LVLDLTG	Triglycerides in large VLDL in mmol/L	1.35933	1.24784	0.980846
MVLDLP	Concentration of medium VLDL particles in mmol/L	1.52644e-07	1.52455e-07	1.44484e-07
MVLDLL	Total lipids in medium VLDL in mmol/L	5.07593	5.08158	4.8049
MVLDLPL	Phospholipids in medium VLDL in mmol/L	1.04153	1.04925	0.99772
MVLDLC	Total cholesterol in medium VLDL in mmol/L	1.38087	1.41273	1.30896
MVLDLCE	Cholesterol esters in medium VLDL in mmol/L	0.859475	0.890453	0.825975
MVLDLFC	Free cholesterol in medium VLDL in mmol/L	0.52138	0.52225	0.482969
MVLDLTG	Triglycerides in medium VLDL in mmol/L	2.65379	2.61731	2.49359
SVLDLP	Concentration of small VLDL particles in mmol/L	3.02317e-07	3.0597e-07	3.13566e-07
SVLDLL	Total lipids in small VLDL in mmol/L	5.99964	6.10407	6.24149
SVLDLPL	Phospholipids in small VLDL in mmol/L	1.46824	1.4749	1.50682
SVLDLC	Total cholesterol in small VLDL in mmol/L	2.34491	2.49758	2.51819
SVLDLCE	Cholesterol esters in small VLDL in mmol/L	1.519	1.66301	1.66889
SVLDLFC	Free cholesterol in small VLDL in mmol/L	0.825902	0.834638	0.849363
SVLDLTG	Triglycerides in small VLDL in mmol/L	2.18643	2.13157	2.21629
XSVLDLP	Concentration of very small VLDL particles in mmol/L	4.57988e-07	4.65427e-07	4.65787e-07
XSVLDLL	Total lipids in very small VLDL in mmol/L	5.87173	6.01616	6.0128
XSVLDLPL	Phospholipids in very small VLDL in mmol/L	1.79792	1.85661	1.85477
XSVLDLC	Total cholesterol in very small VLDL in mmol/L	3.01392	3.13731	3.08938
XSVLDLCE	Cholesterol esters in very small VLDL in mmol/L	2.09454	2.12747	2.05815
XSVLDLFC	Free cholesterol in very small VLDL in mmol/L	0.919442	1.00999	1.03126
XSVLDLTG	Triglycerides in very small VLDL in mmol/L	1.05985	1.02222	1.06862
IDLP	Concentration of IDL particles in mmol/L	1.31394e-06	1.36147e-06	1.35329e-06
IDLL	Total lipids in IDL in mmol/L	13.415	13.9757	13.8822
IDLPL	Phospholipids in IDL in mmol/L	3.60513	3.77781	3.79559
IDLC	Total cholesterol in IDL in mmol/L	8.65748	9.13025	8.98698
IDLCE	Cholesterol esters in IDL in mmol/L	6.19684	6.50524	6.34986
IDLFC	Free cholesterol in IDL in mmol/L	2.46068	2.62479	2.63724
IDLTG	Triglycerides in IDL in mmol/L	1.15226	1.06719	1.09992
LLDLP	Concentration of large LDL particles in mmol/L	2.20184e-06	2.33783e-06	2.37377e-06
LLDLL	Total lipids in large LDL in mmol/L	15.7881	16.8216	17.0861
LLDLPL	Phospholipids in large LDL in mmol/L	3.96137	4.14803	4.19919
LLDLC	Total cholesterol in large LDL in mmol/L	10.7827	11.6854	11.8746
LLDLCE	Cholesterol esteres in large LDL in mmol/L	7.71271	8.41145	8.53153
LLDLFC	Free cholesterol in large LDL in mmol/L	3.07017	3.27365	3.3431
LLDLTG	Triglycerides in large LDL in mmol/L	1.04354	0.988916	1.01278
MLDLP	Concentration of medium LDL particles in mmol/L	1.78852e-06	1.93462e-06	2.00681e-06
MLDLL	Total lipids in medium LDL in mmol/L	9.15228	9.92287	10.2961
MLDLPL	Phospholipids in medium LDL in mmol/L	2.4318	2.50156	2.55087
MLDLC	Total cholesterol in medium LDL in mmol/L	6.20035	6.91864	7.2184
MLDLCE	Cholesterol esters in medium LDL in mmol/L	4.45367	5.06683	5.29933
MLDLFC	Free cholesterol in medium LDL in mmol/L	1.74678	1.85178	1.91894
MLDLTG	Triglycerides in medium LDL in mmol/L	0.520231	0.502764	0.526743
SLDLP	Concentration of small LDL particles in mmol/L	2.1361e-06	2.30061e-06	2.39941e-06
SLDLL	Total lipids in small LDL in mmol/L	6.0259	6.50954	6.79666
SLDLPL	Phospholipids in small LDL in mmol/L	1.80911	1.86065	1.90787
SLDLC	Total cholesterol in small LDL in mmol/L	3.88608	4.31805	4.54534
SLDLCE	Cholesterol esters in small LDL in mmol/L	2.80955	3.16162	3.33301
SLDLFC	Free cholesterol in small LDL in mmol/L	1.07653	1.15645	1.21228
SLDLTG	Triglycerides in small LDL in mmol/L	0.330587	0.330752	0.343391
XLHDLP	Concentration of very large HDL particles in mmol/L	7.07175e-06	6.95004e-06	6.91828e-06
XLHDLL	Total lipids in very large HDL in mmol/L	7.20277	7.08268	7.05795
XLHDLPL	Phospholipids in very large HDL in mmol/L	3.49163	3.24666	3.12303
XLHDLC	Total cholesteorl in very large HDL in mmol/L	3.57346	3.67511	3.78347
XLHDLCE	Cholesterol esters in very large HDL in mmol/L	2.66692	2.80781	2.94311
XLHDLFC	Free cholesterol in very large HDL in mmol/L	0.906665	0.867328	0.84037
XLHDLTG	Triglycerides in very large HDL in mmol/L	0.137651	0.16101	0.151438
LHDLP	Concentration of large HDL particles in mmol/L	1.49916e-05	1.473e-05	1.40142e-05
LHDLL	Total lipids in large HDL in mmol/L	9.50702	9.34216	8.9092
LHDLPL	Phospholipids in large HDL in mmol/L	4.65907	4.61316	4.41422
LHDLC	Total cholesterol in large HDL in mmol/L	4.63546	4.51121	4.32028
LHDLCE	Cholesterol esters in large HDL in mmol/L	3.59482	3.46829	3.30096
LHDLFC	Free cholesterol in large HDL in mmol/L	1.04075	1.04286	1.0193
LHDLTG	Triglycerides in large HDL in mmol/L	0.212142	0.217483	0.174145
MHDLP	Concentration of medium HDL particles in mmol/L	2.45157e-05	2.34829e-05	2.24329e-05
MHDLL	Total lipids in medium HDL in mmol/L	10.4094	9.97921	9.53175
MHDLPL	Phospholipids in medium HDL in mmol/L	4.87341	4.65518	4.4788
MHDLC	Total cholesterol in medium HDL in mmol/L	5.08873	4.91727	4.68521
MHDLCE	Cholesterol esters in medium HDL in mmol/L	4.14573	4.01735	3.83832
MHDLFC	Free cholesterol in medium HDL in mmol/L	0.943026	0.899932	0.846899
MHDLTG	Triglycerides in medium HDL in mmol/L	0.447155	0.406789	0.367667
SHDLP	Concentration of small HDL particles in mmol/L	5.805e-05	5.73485e-05	5.8653e-05
SHDLL	Total lipids in small HDL in mmol/L	12.9005	12.7602	13.0623
SHDLPL	Phospholipids in small HDL in mmol/L	6.79315	6.61091	6.61379
SHDLC	Total cholesterol in small HDL in mmol/L	5.6192	5.67488	5.95735
SHDLCE	Cholesterol esters in small HDL in mmol/L	4.38714	4.46006	4.72773
SHDLFC	Free cholesterol in small HDL in mmol/L	1.23212	1.21478	1.2296
SHDLTG	Triglycerides in small HDL in mmol/L	0.488883	0.474552	0.491126
SerumC	Serum total cholesterol in mmol/L	55.7662	58.5094	58.8053
VLDLC	Total cholesterol in VLDL in mmol.L	7.33647	7.69155	7.45459
RemnantC	Remnant cholesterol (non-HDL, non-LDL -cholesterol) in mmol/L	15.9945	16.8222	16.4415
LDLC	Total cholesterol in LDL in mmol/L	20.8703	22.9217	23.6384
HDLC	Total cholesterol in HDL in mmol/L	18.9035	18.7666	18.7242
HDL2C	Total cholesterol in HDL2 in mmol/L	12.8901	12.588	12.2732
HDL3C	Total cholesterol in HDL3 in mmol/L	6.01372	6.17794	6.45162
EstC	Esterified cholesterol in mmol/L	39.4955	41.4623	41.7204
FreeC	Free cholesterol in mmol/L	16.2713	17.0473	17.0847
SerumTG	Serum total triglycerides in mmol/L	12.1352	11.7083	11.3576
VLDLTG	Triglycerides in VLDL in mmol/L	7.79961	7.55314	7.18587
LDLTG	Triglycerides in LDL in mmol/L	1.89437	1.82239	1.88295
HDLTG	Triglycerides in HDL in mmol/L	1.28886	1.26519	1.18892
DAG	Diacylglycerol in mmol/L	0.101159	0.0916282	0.0624532
TotPG	Total phosphoglycerides in mmol/L	22.1483	23.1079	22.7324
PC	Phosphatidylcholine and other cholines in mmol/L	22.3019	23.1632	22.8071
SM	Sphingomyelins in mmol/L	5.52903	5.74451	5.89711
TotCho	Total cholines in mmol/L	27.041	28.4989	28.4271
ApoA1	Apolipoprotein A-I in g/L	18.9009	19.2768	19.4625
ApoB	Apolipoprotein B in g/L	10.3687	10.8456	10.9506
TotFA	Total fatty acids in mmol/L	129.518	129.658	127.846
DHA	22:6, docosahexaenoic acid in mmol/L	1.66224	1.73838	1.76617
LA	18:2, linoleic acid in mmol/L	35.4347	36.217	35.7792
CLA	Conjugated linoleic acid in mmol/L	0.308671	0.289796	0.233523
FAw3	Omega-3 fatty acids in mmol/L	4.84049	5.06595	5.08003
FAw6	Omega-6 fatty acids in mmol/L	45.063	46.4667	46.4629
PUFA	Polyunsaturated fatty acids in mmol/L	49.9037	51.533	51.5429
MUFA	Monounsaturated fatty acids; 16:1, 18:1 in mmol/L	31.199	29.8817	28.3344
SFA	Saturated fatty acids in mmol/L	48.4177	48.2418	47.9644
Glucose	glucose in mmol/L	51.7506	50.0088	51.4158
Lactate	lactate in mmol/L	11.2407	11.761	15.6718
Pyruvate	pyruvate in mmol/L	1.09064	1.22423	1.47049
Citrate	citrate in mmol/L	1.26673	1.14661	1.12109
Glycerol	glycetol in mmol/L	0.781806	0.440823	0.381336
Alanine	alanine in mmol/L	4.25756	4.32263	4.36426
Glutamine	glutamine in mmol/L	5.76239	5.60156	5.15586
Glycine	glycine in mmol/L	2.87399	2.95017	2.9331
Histidine	histidine in mmol/L	0.662224	0.690933	0.666569
Isoleucine	isleucine in mmol/L	0.502277	0.417154	0.234371
Leucine	leucine in mmol/L	0.798675	0.706523	0.470715
Valine	valine in mmol/L	1.86293	1.7405	1.36491
Phenylalanine	phenylalanine in mmol/L	0.723101	0.720854	0.677713
Tyrosine	tyrosine in mmol/L	0.51478	0.476524	0.401099
Acetate	acetate in mmol/L	0.589041	0.453988	0.361407
Acetoacetate	acetoacetate in mmol/L	0.473684	0.329037	0.24324
three_hydroxybutyrate	3-hydroxybutyrate in mmol/L	2.02538	1.01048	0.962752
creatinine	creatinine in mmol/L	0.700657	0.707069	0.741005
Gp	glycoprotein acetyls, mainly a1-acid glycoprotein in mmol/L	12.7826	12.6236	12.2576
VLDLD	Mean diameter for VLDL particles in nm	35.9667	35.8888	35.6207
LDLD	Mean diameter for LDL particles in nm	23.4925	23.4493	23.3892
HDLD	Mean diameter for HDL particles in nm	10.0566	10.0485	10.0062
FALen	Estimated description of fatty acid chain length, not actual carbon number	17.2949	17.331	17.2772
UnSat	Estimated degree of unsaturation	1.23596	1.2671	1.28436
* Average concentrations for all metabolomic measures were calculated after normalising to the concentration of albumin except VLDLD, LDLD, HDLD, FALen, UnSat (being not expressed as mmol/L)
* The current unit of average concentration for all metabolomic measures were per mmol/L/mmol/L albumin

## Sheet: Supplementary Table 2 _Low dose
metabolomic measures	Betas_low	SE_low	Zvalue_low	Pvalue_low	lowerlimit_low	upperlimit_low	Fold changes
XXLVLDLP	0.0891752	0.0778746	1.14511	0.252162	-0.063459	0.241809	1.0822
XXLVLDLL	0.0956713	0.0778868	1.22834	0.21932	-0.0569867	0.248329	1.09014
XXLVLDLPL	0.130213	0.0866536	1.50269	0.132919	-0.0396275	0.300054	1.19088
XXLVLDLC	0.206099	0.0847708	2.43125	0.0150468	0.0399483	0.37225	1.28711
XXLVLDLCE	0.234899	0.09223	2.54688	0.0108689	0.0541284	0.41567	1.37938
XXLVLDLFC	0.108066	0.0859833	1.25683	0.208817	-0.0604612	0.276593	1.23291
XXLVLDLTG	0.065175	0.0773693	0.842388	0.399571	-0.0864688	0.216819	1.05686
XLVLDLP	0.0851329	0.0848206	1.00368	0.315532	-0.0811154	0.251381	1.15966
XLVLDLL	0.0981067	0.0832391	1.17861	0.238552	-0.065042	0.261255	1.17477
XLVLDLPL	0.149799	0.0930725	1.60949	0.10751	-0.0326232	0.332221	1.41975
XLVLDLC	0.297522	0.0931945	3.19248	0.00141055	0.114861	0.480183	1.64059
XLVLDLCE	0.344853	0.0985988	3.49754	0.000469568	0.1516	0.538107	1.84909
XLVLDLFC	0.236576	0.0982389	2.40817	0.0160329	0.0440274	0.429124	1.83464
XLVLDLTG	0.0774268	0.0981754	0.788658	0.430312	-0.114997	0.269851	1.23946
LVLDLP	-0.130563	0.0533278	-2.44832	0.0143526	-0.235086	-0.0260408	0.870043
LVLDLL	-0.120662	0.0525024	-2.29822	0.0215493	-0.223567	-0.0177573	0.8806
LVLDLPL	-0.130719	0.0511739	-2.55441	0.0106369	-0.23102	-0.030418	0.875637
LVLDLC	-0.00778335	0.056894	-0.136804	0.891185	-0.119296	0.103729	0.991734
LVLDLCE	0.0236367	0.06101	0.387424	0.698443	-0.0959429	0.143216	1.02142
LVLDLFC	-0.049297	0.0587944	-0.838465	0.40177	-0.164534	0.06594	0.918701
LVLDLTG	-0.158487	0.0574986	-2.75637	0.00584466	-0.271185	-0.0457902	0.825908
MVLDLP	-0.0169385	0.0335795	-0.50443	0.613959	-0.0827542	0.0488773	0.990256
MVLDLL	-0.0101183	0.0336092	-0.301057	0.763371	-0.0759924	0.0557558	0.994129
MVLDLPL	0.00553723	0.0329043	0.168283	0.866361	-0.0589551	0.0700296	1.00307
MVLDLC	0.0797814	0.0323396	2.46699	0.0136254	0.0163958	0.143167	1.0278
MVLDLCE	0.106666	0.03659	2.91516	0.00355502	0.0349495	0.178382	1.03712
MVLDLFC	0.00254873	0.0339676	0.0750343	0.940187	-0.0640278	0.0691252	1.0022
MVLDLTG	-0.0565067	0.0356078	-1.58692	0.112531	-0.126298	0.0132846	0.965585
SVLDLP	0.0454376	0.0235119	1.93254	0.0532932	-0.000645695	0.0915208	1.01469
SVLDLL	0.0661577	0.0245323	2.69676	0.00700185	0.0180743	0.114241	1.02089
SVLDLPL	0.0230669	0.0257645	0.895299	0.370627	-0.0274315	0.0735654	1.0062
SVLDLC	0.250569	0.0408574	6.13277	8.63628e-10	0.170489	0.33065	1.07588
SVLDLCE	0.354743	0.0514498	6.89492	5.38937e-12	0.253901	0.455584	1.10998
SVLDLFC	0.0423817	0.0265097	1.59873	0.109881	-0.0095772	0.0943407	1.01333
SVLDLTG	-0.0783146	0.0248281	-3.15427	0.001609	-0.126978	-0.0296515	0.968588
XSVLDLP	0.0889582	0.0360002	2.47105	0.0134717	0.0183979	0.159519	1.01916
XSVLDLL	0.129503	0.0391103	3.31122	0.000928895	0.0528467	0.206159	1.02776
XSVLDLPL	0.161433	0.0262922	6.13996	8.25405e-10	0.109901	0.212966	1.03505
XSVLDLC	0.199467	0.0600039	3.32423	0.000886646	0.0818589	0.317074	1.04468
XSVLDLCE	0.0764374	0.0686001	1.11425	0.265174	-0.0580188	0.210894	1.01802
XSVLDLFC	0.486824	0.0426396	11.4172	3.43124e-30	0.403251	0.570398	1.10435
XSVLDLTG	-0.119138	0.0248854	-4.78745	1.68914e-06	-0.167913	-0.0703623	0.96567
IDLP	0.188048	0.0328494	5.72455	1.03709e-08	0.123663	0.252433	1.03787
IDLL	0.213622	0.0341026	6.26409	3.75006e-10	0.146781	0.280463	1.04364
IDLPL	0.259597	0.0343575	7.55575	4.16446e-14	0.192256	0.326938	1.04929
IDLC	0.260007	0.0393972	6.59964	4.12159e-11	0.182789	0.337226	1.05716
IDLCE	0.233859	0.0422004	5.54162	2.99683e-08	0.151146	0.316571	1.05245
IDLFC	0.315258	0.0322456	9.77678	1.41647e-22	0.252057	0.37846	1.06893
IDLTG	-0.317493	0.030335	-10.4662	1.23458e-25	-0.37695	-0.258037	0.928219
LLDLP	0.317325	0.0273005	11.6234	3.1343e-31	0.263816	0.370834	1.06428
LLDLL	0.333273	0.028198	11.819	3.11277e-32	0.278005	0.388541	1.06804
LLDLPL	0.28928	0.0309447	9.34831	8.90591e-21	0.228629	0.349932	1.04836
LLDLC	0.389219	0.0302334	12.8738	6.32019e-38	0.329962	0.448476	1.08761
LLDLCE	0.399333	0.0302283	13.2106	7.62629e-40	0.340085	0.458581	1.09592
LLDLFC	0.347061	0.0305499	11.3605	6.57834e-30	0.287184	0.406939	1.0675
LLDLTG	-0.234807	0.0301421	-7.79	6.70106e-15	-0.293886	-0.175729	0.951557
MLDLP	0.401776	0.0226036	17.7749	1.10624e-70	0.357473	0.446079	1.08514
MLDLL	0.414777	0.0232948	17.8056	6.39967e-71	0.369119	0.460435	1.08763
MLDLPL	0.193332	0.0254709	7.5903	3.19161e-14	0.143409	0.243254	1.02959
MLDLC	0.49937	0.026344	18.9558	3.95761e-80	0.447736	0.551004	1.12212
MLDLCE	0.526315	0.0278285	18.9128	8.94125e-80	0.471771	0.580859	1.14824
MLDLFC	0.382827	0.0296233	12.9232	3.33003e-38	0.324766	0.440889	1.06083
MLDLTG	-0.137508	0.0450097	-3.05507	0.00225008	-0.225727	-0.0492888	0.972717
SLDLP	0.400676	0.0202179	19.8179	2.0867e-87	0.361049	0.440303	1.07926
SLDLL	0.415723	0.0210115	19.7855	3.96986e-87	0.37454	0.456905	1.08257
SLDLPL	0.206956	0.025222	8.20536	2.29905e-16	0.15752	0.256391	1.02882
SLDLC	0.48899	0.0235262	20.7849	5.92657e-96	0.442878	0.535101	1.11582
SLDLCE	0.492673	0.0237211	20.7694	8.19365e-96	0.446179	0.539166	1.13251
SLDLFC	0.463442	0.0317887	14.5788	3.83149e-48	0.401136	0.525748	1.07533
SLDLTG	0.0412931	0.0402597	1.02567	0.305048	-0.0376159	0.120202	1.00902
XLHDLP	-0.0475419	0.0327996	-1.44947	0.147207	-0.111829	0.0167453	0.983623
XLHDLL	-0.0461304	0.0337143	-1.36827	0.171227	-0.11221	0.0199497	0.984193
XLHDLPL	-0.168929	0.0238032	-7.09691	1.27578e-12	-0.215583	-0.122275	0.9239
XLHDLC	0.10567	0.0475546	2.22207	0.0262784	0.0124627	0.198877	1.03132
XLHDLCE	0.200768	0.0517255	3.88141	0.000103851	0.0993861	0.30215	1.05663
XLHDLFC	-0.119923	0.0408626	-2.93478	0.0033378	-0.200013	-0.0398322	0.95572
XLHDLTG	0.399245	0.0584352	6.83228	8.35757e-12	0.284712	0.513778	1.19414
LHDLP	-0.0398653	0.00847617	-4.70322	2.5609e-06	-0.0564786	-0.023252	0.978048
LHDLL	-0.0392186	0.00854452	-4.58992	4.43415e-06	-0.0559659	-0.0224714	0.978096
LHDLPL	-0.0247428	0.00832189	-2.97322	0.00294696	-0.0410537	-0.00843187	0.987629
LHDLC	-0.0550218	0.00990409	-5.55546	2.76878e-08	-0.0744339	-0.0356098	0.965558
LHDLCE	-0.0716189	0.0101487	-7.05694	1.70214e-12	-0.0915104	-0.0517274	0.955875
LHDLFC	0.000941833	0.012197	0.0772181	0.93845	-0.0229644	0.024848	1.00063
LHDLTG	0.00942683	0.0350454	0.268989	0.787938	-0.0592622	0.0781159	1.0072
MHDLP	-0.242597	0.0236516	-10.2571	1.09938e-24	-0.288954	-0.19624	0.957775
MHDLL	-0.227493	0.0236187	-9.63191	5.86276e-22	-0.273786	-0.181201	0.958628
MHDLPL	-0.270213	0.0190327	-14.1973	9.51718e-46	-0.307517	-0.232909	0.954993
MHDLC	-0.146141	0.026034	-5.61347	1.98309e-08	-0.197168	-0.0951144	0.966867
MHDLCE	-0.138777	0.0266491	-5.20757	1.91325e-07	-0.191009	-0.0865448	0.969656
MHDLFC	-0.166146	0.0257606	-6.44962	1.12129e-10	-0.216637	-0.115655	0.95506
MHDLTG	-0.313619	0.0309621	-10.1291	4.10365e-24	-0.374305	-0.252933	0.896868
SHDLP	-0.171914	0.0441977	-3.88966	0.000100386	-0.258541	-0.0852864	0.98759
SHDLL	-0.152692	0.0442123	-3.4536	0.000553148	-0.239348	-0.0660357	0.988791
SHDLPL	-0.306276	0.0345513	-8.86437	7.6938e-19	-0.373996	-0.238555	0.972876
SHDLC	0.0846963	0.0494511	1.71273	0.0867622	-0.0122278	0.18162	1.0088
SHDLCE	0.122296	0.0495754	2.46687	0.0136301	0.0251282	0.219464	1.01503
SHDLFC	-0.148359	0.0412516	-3.59645	0.000322584	-0.229212	-0.0675063	0.985977
SHDLTG	-0.100709	0.0286238	-3.51837	0.0004342	-0.156812	-0.0446066	0.970774
SerumC	0.336116	0.0319951	10.5053	8.16987e-26	0.273406	0.398827	1.05017
VLDLC	0.170741	0.0409011	4.1745	2.98645e-05	0.0905753	0.250908	1.05685
RemnantC	0.229611	0.0417977	5.49339	3.94301e-08	0.147687	0.311534	1.05672
LDLC	0.444253	0.0268904	16.5209	2.59552e-61	0.391547	0.496958	1.10297
HDLC	-0.0336321	0.00979092	-3.43503	0.000592484	-0.0528223	-0.0144419	0.992347
HDL2C	-0.0743328	0.0092909	-8.0006	1.23814e-15	-0.0925429	-0.0561226	0.974855
HDL3C	0.397416	0.0668807	5.94216	2.81294e-09	0.26633	0.528502	1.02722
EstC	0.337483	0.0331178	10.1904	2.18883e-24	0.272572	0.402394	1.05121
FreeC	0.317184	0.0382998	8.28162	1.21507e-16	0.242117	0.392252	1.04773
SerumTG	-0.103022	0.0229809	-4.48293	7.36263e-06	-0.148064	-0.0579792	0.960094
VLDLTG	-0.0808131	0.0272937	-2.96087	0.00306774	-0.134309	-0.0273174	0.956915
LDLTG	-0.161775	0.0350299	-4.61819	3.87099e-06	-0.230434	-0.0931163	0.96748
HDLTG	-0.0782262	0.0281413	-2.77976	0.00543988	-0.133383	-0.0230692	0.980125
DAG	-0.158057	0.126789	-1.24661	0.212539	-0.406563	0.0904494	0.647259
TotPG	0.311856	0.0448902	6.94709	3.72907e-12	0.223872	0.399841	1.04414
PC	0.283754	0.0506502	5.60223	2.11615e-08	0.18448	0.383029	1.03905
SM	0.228677	0.0678826	3.36872	0.000755189	0.0956274	0.361727	1.03806
TotCho	0.419984	0.0519849	8.07897	6.53174e-16	0.318094	0.521874	1.05448
ApoA1	0.176578	0.0177848	9.9286	3.12598e-23	0.14172	0.211436	1.01996
ApoB	0.268528	0.0287776	9.33115	1.04731e-20	0.212124	0.324932	1.04856
TotFA	0.00805908	0.0546519	0.147462	0.882767	-0.0990587	0.115177	1.00118
DHA	0.178257	0.0335986	5.3055	1.12367e-07	0.112404	0.244111	1.048
LA	0.147114	0.0409021	3.59673	0.000322249	0.0669455	0.227282	1.02285
CLA	-0.179903	0.117957	-1.52515	0.127222	-0.411099	0.051294	0.759528
FAw3	0.2076	0.0358383	5.79268	6.92726e-09	0.137357	0.277843	1.0492
FAw6	0.215893	0.0601581	3.58876	0.000332254	0.0979831	0.333803	1.03142
PUFA	0.233919	0.060152	3.8888	0.000100741	0.116021	0.351817	1.03309
MUFA	-0.206821	0.0346872	-5.96245	2.48484e-09	-0.274808	-0.138834	0.954051
SFA	-0.0179393	0.0627432	-0.285916	0.774943	-0.140916	0.105037	0.997303
Glucose	-0.401915	0.139113	-2.88912	0.00386318	-0.674577	-0.129253	0.968005
Lactate	0.230616	0.101052	2.28214	0.0224809	0.0325533	0.428678	1.06436
Pyruvate	0.590635	0.0959446	6.156	7.46058e-10	0.402583	0.778686	1.17732
Citrate	-0.640035	0.0933175	-6.85868	6.94996e-12	-0.822937	-0.457133	0.906399
Glycerol	-1.4066	0.0677942	-20.7481	1.27601e-95	-1.53948	-1.27372	0.559608
Alanine	0.140107	0.0700935	1.99886	0.045624	0.0027235	0.27749	1.02035
Glutamine	-0.252446	0.0619412	-4.07558	4.58999e-05	-0.373851	-0.131041	0.971212
Glycine	0.137899	0.056825	2.42673	0.0152354	0.0265222	0.249276	1.02612
Histidine	0.170514	0.117532	1.45079	0.146838	-0.059848	0.400876	1.04556
Isoleucine	-0.385603	0.0587561	-6.56278	5.28128e-11	-0.500765	-0.270441	0.812647
Leucine	-0.411594	0.0485435	-8.47887	2.27388e-17	-0.50674	-0.316449	0.880208
Valine	-0.332486	0.0460259	-7.22388	5.05247e-13	-0.422697	-0.242275	0.932675
Phenylalanine	-0.0101307	0.0737644	-0.137338	0.890764	-0.154709	0.134448	0.998669
Tyrosine	-0.317581	0.0647249	-4.90663	9.26559e-07	-0.444442	-0.19072	0.927023
Acetate	-0.758503	0.0638516	-11.8791	1.51906e-32	-0.883652	-0.633354	0.784502
Acetoacetate	-0.573641	0.0732118	-7.83536	4.67509e-15	-0.717136	-0.430146	0.739724
three_hydroxybutyrate	-1.21898	0.0736253	-16.5565	1.43602e-61	-1.36329	-1.07468	0.560941
creatinine	0.0419027	0.0456769	0.917372	0.358948	-0.047624	0.131429	1.00829
Gp	-0.106094	0.0323529	-3.27928	0.00104071	-0.169506	-0.0426827	0.987367
VLDLD	-0.0633161	0.0330418	-1.91624	0.0553342	-0.128078	0.00144582	0.997816
LDLD	-0.429985	0.064547	-6.66157	2.70915e-11	-0.556497	-0.303472	0.998156
HDLD	-0.0329804	0.0159503	-2.06769	0.0386688	-0.0642431	-0.00171776	0.999178
FALen	0.128955	0.0916784	1.4066	0.159546	-0.0507348	0.308645	1.00213
UnSat	0.48083	0.0492213	9.76873	1.53357e-22	0.384356	0.577304	1.02503

## Sheet: Supplementary Table 3_High dose
metabolomic measures	Betas_high	SE_high	Zvalue_high	Pvalue_high	lowerlimit_high	upperlimit_high	Fold changes
XXLVLDLP	-0.397687	0.0778746	-5.10676	3.27729e-07	-0.550321	-0.245053	0.671872
XXLVLDLL	-0.393159	0.0778868	-5.04783	4.46857e-07	-0.545817	-0.240501	0.674921
XXLVLDLPL	-0.380181	0.0866536	-4.38736	1.14733e-05	-0.550022	-0.21034	0.683738
XXLVLDLC	-0.284241	0.0847708	-3.35306	0.000799236	-0.450392	-0.118091	0.752585
XXLVLDLCE	-0.225807	0.09223	-2.4483	0.014353	-0.406578	-0.0450363	0.797872
XXLVLDLFC	-0.432048	0.0859833	-5.02479	5.03976e-07	-0.600576	-0.263521	0.649178
XXLVLDLTG	-0.416909	0.0773693	-5.38855	7.10268e-08	-0.568553	-0.265265	0.659081
XLVLDLP	-0.361156	0.0848206	-4.25788	2.06376e-05	-0.527404	-0.194907	0.696871
XLVLDLL	-0.347065	0.0832391	-4.1695	3.05271e-05	-0.510214	-0.183917	0.706759
XLVLDLPL	-0.359435	0.0930725	-3.86188	0.000112516	-0.541857	-0.177013	0.698071
XLVLDLC	-0.133675	0.0931945	-1.43436	0.151469	-0.316336	0.0489866	0.874875
XLVLDLCE	-0.054991	0.0985988	-0.557725	0.577032	-0.248245	0.138263	0.946494
XLVLDLFC	-0.274575	0.0982389	-2.79498	0.00519035	-0.467124	-0.0820272	0.759895
XLVLDLTG	-0.390495	0.0981754	-3.97752	6.96372e-05	-0.582918	-0.198071	0.676722
LVLDLP	-0.520266	0.0533278	-9.756	1.73878e-22	-0.624788	-0.415743	0.594363
LVLDLL	-0.507302	0.0525024	-9.66246	4.35304e-22	-0.610207	-0.404398	0.602118
LVLDLPL	-0.534409	0.0511739	-10.443	1.57763e-25	-0.634709	-0.434108	0.586016
LVLDLC	-0.353362	0.056894	-6.21088	5.26873e-10	-0.464874	-0.24185	0.702323
LVLDLCE	-0.270663	0.06101	-4.43637	9.14866e-06	-0.390243	-0.151084	0.762873
LVLDLFC	-0.499304	0.0587944	-8.49238	2.02456e-17	-0.614541	-0.384067	0.606953
LVLDLTG	-0.568516	0.0574986	-9.88749	4.71729e-23	-0.681213	-0.455819	0.566365
MVLDLP	-0.155444	0.0335795	-4.62915	3.67176e-06	-0.22126	-0.0896285	0.856035
MVLDLL	-0.154952	0.0336092	-4.61041	4.01875e-06	-0.220826	-0.0890783	0.856456
MVLDLPL	-0.131368	0.0329043	-3.99242	6.54012e-05	-0.19586	-0.0668754	0.876895
MVLDLC	-0.0898222	0.0326673	-2.74961	0.00596667	-0.15385	-0.0257943	0.914094
MVLDLCE	-0.0693491	0.0369599	-1.87633	0.0606094	-0.14179	0.00309228	0.933001
MVLDLFC	-0.164567	0.0339676	-4.84481	1.26731e-06	-0.231143	-0.0979902	0.848261
MVLDLTG	-0.173587	0.0356078	-4.87497	1.08824e-06	-0.243378	-0.103796	0.840644
SVLDLP	0.11522	0.0235119	4.90051	9.55884e-07	0.0691369	0.161303	1.12212
SVLDLL	0.128918	0.0245323	5.25504	1.47996e-07	0.0808348	0.177002	1.1376
SVLDLPL	0.103668	0.0257645	4.02369	5.7293e-05	0.05317	0.154167	1.10923
SVLDLC	0.259302	0.0408574	6.34652	2.20242e-10	0.179222	0.339383	1.29603
SVLDLCE	0.345284	0.0514498	6.71108	1.93187e-11	0.244442	0.446126	1.41239
SVLDLFC	0.0872398	0.0265097	3.29087	0.000998791	0.0352808	0.139199	1.09116
SVLDLTG	0.025241	0.0248281	1.01663	0.309331	-0.0234222	0.0739041	1.02556
XSVLDLP	0.0904366	0.0360002	2.51211	0.012001	0.0198762	0.160997	1.09465
XSVLDLL	0.124707	0.0391103	3.18861	0.00142961	0.0480511	0.201364	1.13282
XSVLDLPL	0.15695	0.0262922	5.96945	2.38051e-09	0.105418	0.208483	1.16994
XSVLDLC	0.12451	0.0600039	2.07502	0.0379843	0.00690191	0.242117	1.13259
XSVLDLCE	-0.0754117	0.0686001	-1.09929	0.27164	-0.209868	0.0590446	0.927362
XSVLDLFC	0.593354	0.0426396	13.9156	5.09506e-44	0.50978	0.676927	1.81005
XSVLDLTG	0.0392794	0.0248854	1.57841	0.114472	-0.00949605	0.0880549	1.04006
IDLP	0.153536	0.0328494	4.67392	2.95503e-06	0.0891507	0.21792	1.16595
IDLL	0.175705	0.0341026	5.15226	2.57368e-07	0.108864	0.242547	1.19209
IDLPL	0.281641	0.0343575	8.19737	2.45702e-16	0.214301	0.348982	1.3253
IDLC	0.178359	0.0393972	4.5272	5.97708e-06	0.10114	0.255577	1.19525
IDLCE	0.111789	0.0422004	2.64901	0.00807286	0.0290764	0.194502	1.11828
IDLFC	0.337759	0.0322456	10.4746	1.13056e-25	0.274557	0.40096	1.4018
IDLTG	-0.178299	0.030335	-5.87768	4.16067e-09	-0.237756	-0.118843	0.836692
LLDLP	0.392363	0.0273005	14.372	7.75812e-47	0.338853	0.445872	1.48047
LLDLL	0.40956	0.028198	14.5244	8.48544e-48	0.354292	0.464828	1.50616
LLDLPL	0.361247	0.0309447	11.674	1.73151e-31	0.300596	0.421899	1.43512
LLDLC	0.460323	0.0302334	15.2256	2.38984e-52	0.401065	0.51958	1.58459
LLDLCE	0.456572	0.0302283	15.1041	1.5219e-51	0.397324	0.515819	1.57865
LLDLFC	0.458553	0.0305499	15.01	6.31594e-51	0.398676	0.518431	1.58178
LLDLTG	-0.114246	0.0301421	-3.79026	0.000150492	-0.173325	-0.0551678	0.892038
MLDLP	0.583027	0.0226036	25.7936	1.04715e-146	0.538724	0.62733	1.79145
MLDLL	0.598228	0.0232948	25.6807	1.91883e-145	0.55257	0.643886	1.81889
MLDLPL	0.321768	0.0254709	12.6328	1.39244e-36	0.271845	0.371691	1.37956
MLDLC	0.685083	0.026344	26.0053	4.31234e-149	0.633449	0.736717	1.98394
MLDLCE	0.699171	0.0278285	25.1243	2.69694e-139	0.644628	0.753715	2.01208
MLDLFC	0.615628	0.0296233	20.7819	6.30724e-96	0.557567	0.67369	1.85082
MLDLTG	0.102498	0.0450097	2.27725	0.0227713	0.0142793	0.190717	1.10794
SLDLP	0.625609	0.0202179	30.9434	3.12072e-210	0.585982	0.665236	1.86938
SLDLL	0.646204	0.0210115	30.7548	1.05533e-207	0.605021	0.687386	1.90828
SLDLPL	0.392205	0.025222	15.5501	1.58815e-54	0.34277	0.44164	1.48024
SLDLC	0.723783	0.0235262	30.765	7.7056e-208	0.677672	0.769894	2.06222
SLDLCE	0.707622	0.0237211	29.8309	1.55394e-195	0.661129	0.754116	2.02916
SLDLFC	0.770217	0.0317887	24.2292	1.09457e-129	0.707911	0.832523	2.16024
SLDLTG	0.22288	0.0402597	5.53606	3.09347e-08	0.143971	0.301789	1.24967
XLHDLP	-0.0593682	0.0327996	-1.81003	0.0702915	-0.123655	0.00491903	0.94236
XLHDLL	-0.055251	0.0337143	-1.6388	0.101255	-0.121331	0.0108291	0.946248
XLHDLPL	-0.267922	0.0238032	-11.2557	2.1703e-29	-0.314576	-0.221268	0.764967
XLHDLC	0.210692	0.0475546	4.43053	9.4003e-06	0.117485	0.303899	1.23453
XLHDLCE	0.381977	0.0517255	7.38468	1.52817e-13	0.280595	0.483359	1.46518
XLHDLFC	-0.222699	0.0408626	-5.44995	5.03835e-08	-0.30279	-0.142608	0.800356
XLHDLTG	0.260558	0.0584352	4.45892	8.23727e-06	0.146025	0.375091	1.29765
LHDLP	-0.128445	0.00847617	-15.1537	7.1617e-52	-0.145059	-0.111832	0.879462
LHDLL	-0.122338	0.00854452	-14.3178	1.69497e-46	-0.139086	-0.105591	0.884849
LHDLPL	-0.110085	0.00832189	-13.2284	6.01739e-40	-0.126396	-0.0937741	0.895758
LHDLC	-0.124622	0.00990409	-12.5829	2.62375e-36	-0.144034	-0.10521	0.882831
LHDLCE	-0.155039	0.0101487	-15.2767	1.09423e-52	-0.17493	-0.135147	0.856382
LHDLFC	-0.0235012	0.012197	-1.92679	0.0540055	-0.0474074	0.000405035	0.976773
LHDLTG	-0.275355	0.0350454	-7.8571	3.93124e-15	-0.344045	-0.206666	0.759302
MHDLP	-0.513743	0.0236516	-21.7213	1.29097e-104	-0.5601	-0.467386	0.598252
MHDLL	-0.489046	0.0236187	-20.7059	3.06678e-95	-0.535339	-0.442753	0.613211
MHDLPL	-0.506058	0.0190327	-26.5889	9.11672e-156	-0.543362	-0.468754	0.602867
MHDLC	-0.376379	0.026034	-14.4572	2.25761e-47	-0.427406	-0.325352	0.686342
MHDLCE	-0.364166	0.0266491	-13.6652	1.638e-42	-0.416398	-0.311933	0.694776
MHDLFC	-0.408809	0.0257606	-15.8696	1.02973e-56	-0.4593	-0.358318	0.664441
MHDLTG	-0.64894	0.0309621	-20.9591	1.54878e-97	-0.709626	-0.588254	0.5226
SHDLP	0.140624	0.0441977	3.18171	0.00146411	0.0539966	0.227252	1.15099
SHDLL	0.167245	0.0442123	3.78277	0.000155093	0.0805888	0.253901	1.18204
SHDLPL	-0.302556	0.0345513	-8.75671	2.01031e-18	-0.370276	-0.234835	0.738927
SHDLC	0.563845	0.0494511	11.4021	4.08226e-30	0.466921	0.660769	1.75742
SHDLCE	0.612135	0.0495754	12.3476	5.02107e-35	0.514968	0.709303	1.84437
SHDLFC	-0.0204755	0.0412516	-0.496356	0.619643	-0.101329	0.0603776	0.979733
SHDLTG	0.0299354	0.0286238	1.04582	0.295644	-0.0261673	0.086038	1.03039
SerumC	0.371989	0.0319951	11.6264	3.02461e-31	0.309278	0.434699	1.45062
VLDLC	0.0478022	0.0409011	1.16873	0.242514	-0.0323639	0.127968	1.04896
RemnantC	0.117062	0.0417977	2.80068	0.00509951	0.0351385	0.198985	1.12419
LDLC	0.583756	0.0268904	21.7087	1.69635e-104	0.531051	0.636461	1.79276
HDLC	-0.0409819	0.00979092	-4.1857	2.84289e-05	-0.0601721	-0.0217917	0.959847
HDL2C	-0.157139	0.0092909	-16.9132	3.59699e-64	-0.175349	-0.138929	0.854585
HDL3C	1.04054	0.0668807	15.5581	1.40097e-54	0.909454	1.17163	2.83075
EstC	0.380489	0.0331178	11.489	1.49899e-30	0.315578	0.4454	1.463
FreeC	0.332046	0.0382998	8.66965	4.3344e-18	0.256978	0.407113	1.39382
SerumTG	-0.184645	0.0229809	-8.0347	9.38073e-16	-0.229687	-0.139602	0.831399
VLDLTG	-0.18196	0.0272937	-6.66673	2.61566e-11	-0.235456	-0.128464	0.833635
LDLTG	0.00588341	0.0350299	0.167954	0.86662	-0.0627753	0.0745421	1.0059
HDLTG	-0.335292	0.0281413	-11.9146	9.93614e-33	-0.390449	-0.280135	0.715129
DAG	-0.468735	0.126789	-3.69697	0.000218186	-0.717241	-0.220229	0.625794
TotPG	0.194798	0.0448902	4.33943	1.4285e-05	0.106813	0.282783	1.21507
PC	0.168238	0.0506502	3.32156	0.000895167	0.0689632	0.267512	1.18322
SM	0.397123	0.0678826	5.85014	4.91168e-09	0.264073	0.530172	1.48754
TotCho	0.402519	0.0519849	7.743	9.70983e-15	0.300628	0.504409	1.49559
ApoA1	0.264325	0.0177848	14.8624	5.78089e-50	0.229467	0.299183	1.30255
ApoB	0.315724	0.0287776	10.9712	5.2593e-28	0.259319	0.372128	1.37125
TotFA	-0.099503	0.0546519	-1.82067	0.0686575	-0.206621	0.00761483	0.905287
DHA	0.250607	0.0335986	7.45886	8.72743e-14	0.184754	0.316461	1.28481
LA	0.0673345	0.0409021	1.64624	0.0997152	-0.0128336	0.147503	1.06965
CLA	-0.530832	0.117957	-4.5002	6.78902e-06	-0.762028	-0.299635	0.588116
FAw3	0.22255	0.0358383	6.20984	5.30396e-10	0.152307	0.292793	1.24926
FAw6	0.212606	0.0601581	3.53412	0.000409135	0.0946961	0.330516	1.2369
PUFA	0.233317	0.060152	3.8788	0.000104974	0.11542	0.351215	1.26278
MUFA	-0.450654	0.0346872	-12.9919	1.35976e-38	-0.51864	-0.382667	0.637212
SFA	-0.0744866	0.0627432	-1.18717	0.235162	-0.197463	0.04849	0.92822
Glucose	-0.0901464	0.139113	-0.648007	0.51698	-0.362808	0.182516	0.913797
Lactate	1.29225	0.101052	12.788	1.91351e-37	1.09419	1.49032	3.64099
Pyruvate	1.293	0.0959446	13.4766	2.14829e-41	1.10495	1.48106	3.64372
Citrate	-0.751889	0.0933175	-8.05732	7.79849e-16	-0.934791	-0.568987	0.471475
Glycerol	-1.71968	0.0677942	-25.3662	5.95334e-142	-1.85256	-1.58681	0.179123
Alanine	0.248724	0.0700935	3.54846	0.000387487	0.111341	0.386107	1.28239
Glutamine	-0.970168	0.0619412	-15.6627	2.71978e-55	-1.09157	-0.848763	0.379019
Glycine	0.115042	0.056825	2.0245	0.0429192	0.00366494	0.226419	1.12192
Histidine	-0.00498247	0.117532	-0.0423926	0.966186	-0.235345	0.22538	0.99503
Isoleucine	-1.653	0.0587561	-28.1332	3.846e-174	-1.76816	-1.53784	0.191475
Leucine	-1.78287	0.0485435	-36.7273	2.67406e-295	-1.87802	-1.68773	0.168154
Valine	-1.53191	0.0460259	-33.2837	6.63859e-243	-1.62213	-1.4417	0.216121
Phenylalanine	-0.496166	0.0737644	-6.72636	1.73955e-11	-0.640745	-0.351588	0.60886
Tyrosine	-1.0517	0.0647249	-16.2488	2.27805e-59	-1.17856	-0.92484	0.349343
Acetate	-1.43983	0.0638516	-22.5497	1.35247e-112	-1.56498	-1.31469	0.236967
Acetoacetate	-1.22145	0.0732118	-16.6837	1.72153e-62	-1.36494	-1.07795	0.294804
three_hydroxybutyrate	-1.29487	0.0736253	-17.5873	3.08212e-69	-1.43918	-1.15056	0.273933
creatinine	0.272925	0.0456769	5.97512	2.29922e-09	0.183398	0.362452	1.3138
Gp	-0.35322	0.0323529	-10.9177	9.48536e-28	-0.416632	-0.289808	0.702423
VLDLD	-0.279354	0.0330418	-8.45457	2.80106e-17	-0.344116	-0.214592	0.756272
LDLD	-1.02757	0.064547	-15.9198	4.62064e-57	-1.15409	-0.901062	0.357874
HDLD	-0.201986	0.0159503	-12.6635	9.42606e-37	-0.233249	-0.170724	0.817106
FALen	-0.0594667	0.0916784	-0.648644	0.516568	-0.239156	0.120223	0.942267
UnSat	0.741958	0.0492213	15.0739	2.40458e-51	0.645484	0.838432	2.10004

## Sheet: Supplementary Table 4_HighVSLow
metabolomic measures	Betas	SE	Zvalue	Pvalue	lowerlimit	upperlimit	Fold changes
XXLVLDLP	-0.487452	0.0761531	-6.40095	1.54409e-10	-0.636712	-0.338192	0.649682
XXLVLDLL	-0.489061	0.0760557	-6.4303	1.27349e-10	-0.63813	-0.339992	0.64342
XXLVLDLPL	-0.509083	0.0850548	-5.98536	2.15917e-09	-0.675791	-0.342376	0.50423
XXLVLDLC	-0.485574	0.0814585	-5.961	2.50695e-09	-0.645233	-0.325915	0.54854
XXLVLDLCE	-0.453225	0.0895588	-5.06064	4.17854e-07	-0.62876	-0.277689	0.532156
XXLVLDLFC	-0.53579	0.0831024	-6.44735	1.13826e-10	-0.69867	-0.372909	0.351175
XXLVLDLTG	-0.484005	0.075925	-6.37478	1.83221e-10	-0.632818	-0.335192	0.664287
XLVLDLP	-0.449657	0.0754333	-5.96099	2.5072e-09	-0.597506	-0.301808	0.460001
XLVLDLL	-0.448537	0.0742021	-6.0448	1.49593e-09	-0.593973	-0.303101	0.48148
XLVLDLPL	-0.514242	0.0815009	-6.30965	2.79674e-10	-0.673983	-0.3545	0.303784
XLVLDLC	-0.431898	0.0861341	-5.01425	5.32404e-07	-0.600721	-0.263075	0.487981
XLVLDLCE	-0.399232	0.0919358	-4.34251	1.40866e-05	-0.579426	-0.219038	0.490311
XLVLDLFC	-0.514291	0.0890321	-5.77647	7.62858e-09	-0.688794	-0.339788	0.269504
XLVLDLTG	-0.470307	0.0874857	-5.37581	7.62382e-08	-0.641779	-0.298835	0.273247
LVLDLP	-0.378243	0.041745	-9.0608	1.29499e-19	-0.460063	-0.296423	0.659997
LVLDLL	-0.375563	0.0411716	-9.1219	7.38203e-20	-0.456259	-0.294867	0.665356
LVLDLPL	-0.393654	0.0396038	-9.93982	2.79335e-23	-0.471278	-0.316031	0.663566
LVLDLC	-0.334939	0.0481522	-6.95585	3.50451e-12	-0.429317	-0.240561	0.691745
LVLDLCE	-0.283285	0.0525346	-5.39234	6.95456e-08	-0.386252	-0.180317	0.768071
LVLDLFC	-0.436268	0.0469404	-9.29408	1.48489e-20	-0.528271	-0.344265	0.461143
LVLDLTG	-0.396511	0.0449478	-8.82159	1.12847e-18	-0.484609	-0.308413	0.609665
MVLDLP	-0.13544	0.024634	-5.49811	3.83878e-08	-0.183723	-0.0871578	0.923055
MVLDLL	-0.141708	0.0251386	-5.63708	1.72962e-08	-0.19098	-0.0924364	0.919175
MVLDLPL	-0.133917	0.0257634	-5.19796	2.0149e-07	-0.184413	-0.0834207	0.926901
MVLDLC	-0.214138	0.0361468	-5.92413	3.13957e-09	-0.284986	-0.143291	0.879196
MVLDLCE	-0.151914	0.0267504	-5.67894	1.35534e-08	-0.204345	-0.0994832	0.886646
MVLDLFC	-0.16363	0.0269012	-6.08264	1.1822e-09	-0.216357	-0.110904	0.865771
MVLDLTG	-0.113581	0.0241583	-4.70154	2.58212e-06	-0.160932	-0.0662309	0.930007
SVLDLP	0.0701673	0.0197567	3.55158	0.000382931	0.0314442	0.10889	1.02265
SVLDLL	0.0632726	0.0210727	3.00259	0.00267691	0.0219702	0.104575	1.01981
SVLDLPL	0.0813014	0.0215583	3.77124	0.00016244	0.0390472	0.123556	1.02184
SVLDLC	0.00905155	0.038493	0.235148	0.814094	-0.0663948	0.0844979	1.00255
SVLDLCE	-0.00999981	0.0494246	-0.202325	0.839663	-0.106872	0.0868723	0.997222
SVLDLFC	0.0450225	0.0221534	2.03231	0.0421223	0.0016019	0.0884431	1.01411
SVLDLTG	0.102504	0.0186681	5.49089	3.99923e-08	0.0659149	0.139094	1.04311
XSVLDLP	0.00150547	0.0358017	0.0420503	0.966459	-0.0686658	0.0716768	1.00032
XSVLDLL	-0.00489809	0.0388124	-0.126199	0.899574	-0.0809703	0.0711742	0.998986
XSVLDLPL	-0.00456759	0.0243348	-0.187698	0.851114	-0.0522638	0.0431287	0.999044
XSVLDLC	-0.0766547	0.0593117	-1.2924	0.196217	-0.192906	0.0395963	0.983709
XSVLDLCE	-0.152609	0.0675922	-2.25778	0.0239593	-0.285089	-0.0201278	0.965145
XSVLDLFC	0.115075	0.040452	2.84474	0.00444475	0.0357896	0.194361	1.02196
XSVLDLTG	0.15918	0.0187501	8.48958	2.0738e-17	0.12243	0.195931	1.04755
IDLP	-0.0349532	0.0302914	-1.1539	0.248541	-0.0943243	0.0244179	0.993201
IDLL	-0.0384527	0.031241	-1.23084	0.218382	-0.0996851	0.0227796	0.992448
IDLPL	0.022411	0.0307201	0.729523	0.465682	-0.0378004	0.0826225	1.00409
IDLC	-0.0829367	0.0357676	-2.31877	0.0204076	-0.153041	-0.0128323	0.982695
IDLCE	-0.123451	0.0386274	-3.19595	0.00139371	-0.199161	-0.0477416	0.973669
IDLFC	0.0230731	0.0281247	0.820388	0.411995	-0.0320512	0.0781975	1.00477
IDLTG	0.142044	0.0239735	5.92506	3.1218e-09	0.0950564	0.189032	1.0332
LLDLP	0.0772747	0.0238424	3.24106	0.00119085	0.0305436	0.124006	1.01484
LLDLL	0.0786719	0.0245855	3.19994	0.00137458	0.0304844	0.126859	1.01518
LLDLPL	0.0734751	0.0274505	2.67664	0.00743641	0.0196722	0.127278	1.01182
LLDLC	0.0740251	0.0257449	2.87533	0.00403603	0.0235651	0.124485	1.01546
LLDLCE	0.0599016	0.0251045	2.38609	0.0170284	0.0106969	0.109106	1.01321
LLDLFC	0.114355	0.0274677	4.16325	3.13749e-05	0.0605183	0.168192	1.0212
LLDLTG	0.124486	0.0231823	5.36988	7.87886e-08	0.0790489	0.169924	1.02582
MLDLP	0.190356	0.0184927	10.2936	7.53024e-25	0.154111	0.226602	1.03755
MLDLL	0.192974	0.0190021	10.1554	3.13484e-24	0.15573	0.230218	1.03785
MLDLPL	0.130456	0.0231825	5.62735	1.83002e-08	0.0850184	0.175894	1.01956
MLDLC	0.199588	0.0200574	9.95083	2.50101e-23	0.160275	0.2389	1.04378
MLDLCE	0.188505	0.0199864	9.43168	4.03588e-21	0.149332	0.227678	1.04644
MLDLFC	0.240834	0.0265664	9.06538	1.24172e-19	0.188764	0.292904	1.03657
MLDLTG	0.252092	0.0389964	6.46448	1.01651e-10	0.175659	0.328525	1.04947
SLDLP	0.235585	0.0168212	14.0052	1.44842e-44	0.202615	0.268554	1.04375
SLDLL	0.242	0.0174792	13.845	1.36398e-43	0.20774	0.276259	1.04497
SLDLPL	0.188226	0.0206457	9.11697	7.72549e-20	0.147761	0.228692	1.02576
SLDLC	0.251196	0.0189646	13.2455	4.79184e-40	0.214025	0.288367	1.05403
SLDLCE	0.231237	0.018361	12.5939	2.28138e-36	0.195249	0.267225	1.05579
SLDLFC	0.323908	0.0293122	11.0503	2.18509e-28	0.266456	0.38136	1.04925
SLDLTG	0.192909	0.0326922	5.90079	3.61775e-09	0.128833	0.256986	1.04028
XLHDLP	-0.0118437	0.03055	-0.387681	0.698252	-0.0717217	0.0480344	0.995901
XLHDLL	-0.00913351	0.0315361	-0.289621	0.772106	-0.0709443	0.0526773	0.996855
XLHDLPL	-0.0976748	0.0209426	-4.66392	3.10238e-06	-0.138722	-0.0566272	0.954676
XLHDLC	0.106408	0.0453217	2.34783	0.018883	0.0175772	0.195238	1.03113
XLHDLCE	0.185879	0.0489261	3.79918	0.000145174	0.089984	0.281774	1.05097
XLHDLFC	-0.102014	0.0397079	-2.56912	0.0101957	-0.179842	-0.0241869	0.961929
XLHDLTG	-0.165501	0.0486522	-3.40172	0.000669642	-0.26086	-0.0701427	0.940228
LHDLP	-0.0881936	0.00773736	-11.3984	4.2585e-30	-0.103359	-0.0730284	0.951877
LHDLL	-0.0827531	0.00788227	-10.4986	8.7637e-26	-0.0982024	-0.0673039	0.954145
LHDLPL	-0.0851189	0.00753473	-11.2969	1.35979e-29	-0.099887	-0.0703508	0.957973
LHDLC	-0.0691232	0.00907578	-7.61622	2.61204e-14	-0.0869117	-0.0513347	0.956633
LHDLCE	-0.0827306	0.00877583	-9.4271	4.21569e-21	-0.0999313	-0.06553	0.948794
LHDLFC	-0.024445	0.0120913	-2.02171	0.0432067	-0.0481439	-0.000746106	0.983881
LHDLTG	-0.282921	0.0314718	-8.98968	2.4794e-19	-0.344606	-0.221237	0.805119
MHDLP	-0.271067	0.019645	-13.7982	2.61147e-43	-0.309571	-0.232563	0.952924
MHDLL	-0.261267	0.0197844	-13.2057	8.13699e-40	-0.300044	-0.222489	0.952583
MHDLPL	-0.236479	0.0154444	-15.3116	6.39297e-53	-0.26675	-0.206208	0.960603
MHDLC	-0.229135	0.0223367	-10.2582	1.08678e-24	-0.272915	-0.185355	0.948301
MHDLCE	-0.224311	0.0226154	-9.91849	3.45957e-23	-0.268637	-0.179984	0.951187
MHDLFC	-0.242164	0.0227629	-10.6385	1.97241e-26	-0.286779	-0.197548	0.935048
MHDLTG	-0.323622	0.0230312	-14.0514	7.54904e-45	-0.368763	-0.278481	0.890139
SHDLP	0.307388	0.0393091	7.81977	5.2918e-15	0.230342	0.384434	1.02296
SHDLL	0.314662	0.0394795	7.97026	1.58342e-15	0.237282	0.392042	1.0239
SHDLPL	0.00370443	0.0294304	0.125871	0.899834	-0.0539792	0.0613881	1.00033
SHDLC	0.472346	0.0458208	10.3085	6.44698e-25	0.382537	0.562155	1.05079
SHDLCE	0.484678	0.0463269	10.4621	1.28931e-25	0.393877	0.575479	1.06157
SHDLFC	0.127945	0.0375231	3.40977	0.000650175	0.0544	0.201491	1.01225
SHDLTG	0.131354	0.0239543	5.48352	4.16951e-08	0.0844034	0.178304	1.03923
SerumC	0.0368194	0.0289038	1.27386	0.202714	-0.0198322	0.0934709	1.00524
VLDLC	-0.124892	0.0388332	-3.21611	0.00129939	-0.201005	-0.048779	0.960971
RemnantC	-0.114632	0.0393462	-2.91342	0.0035749	-0.191751	-0.0375136	0.97332
LDLC	0.147359	0.0217942	6.7614	1.36662e-11	0.104643	0.190076	1.03126
HDLC	-0.0073324	0.00856214	-0.856374	0.391791	-0.0241142	0.0094494	0.998323
HDL2C	-0.0820069	0.00800013	-10.2507	1.175e-24	-0.0976871	-0.0663266	0.97203
HDL3C	0.665814	0.0642599	10.3613	3.71969e-25	0.539865	0.791763	1.04443
EstC	0.0444034	0.029524	1.50398	0.132587	-0.0134636	0.10227	1.00638
FreeC	0.0150049	0.0369998	0.40554	0.68508	-0.0575146	0.0875244	1.00219
SerumTG	-0.0812127	0.0165627	-4.90335	9.42143e-07	-0.113676	-0.0487499	0.96825
VLDLTG	-0.100252	0.0195723	-5.12211	3.0213e-07	-0.138614	-0.06189	0.94637
LDLTG	0.174998	0.028046	6.23969	4.38429e-10	0.120028	0.229968	1.03486
HDLTG	-0.254465	0.0229253	-11.0998	1.25769e-28	-0.299399	-0.209532	0.936159
DAG	-0.306753	0.117567	-2.60918	0.0090759	-0.537183	-0.0763221	0.425258
TotPG	-0.119121	0.0408442	-2.91648	0.00354011	-0.199176	-0.0390665	0.983919
PC	-0.116592	0.0482447	-2.41668	0.0156628	-0.211151	-0.0220323	0.984527
SM	0.169454	0.0610372	2.77624	0.00549921	0.0498209	0.289087	1.0279
TotCho	-0.0179704	0.0495725	-0.362508	0.716972	-0.115132	0.0791916	0.997797
ApoA1	0.0884068	0.0156822	5.63738	1.72655e-08	0.0576696	0.119144	1.00987
ApoB	0.0484495	0.0267883	1.80861	0.0705118	-0.00405551	0.100954	1.00837
TotFA	-0.106661	0.0523326	-2.03813	0.0415368	-0.209233	-0.00408882	0.984426
DHA	0.0736843	0.0312852	2.35525	0.0185104	0.0123654	0.135003	1.01921
LA	-0.0804612	0.0391405	-2.0557	0.0398115	-0.157177	-0.00374574	0.987824
CLA	-0.319986	0.110251	-2.90235	0.00370378	-0.536078	-0.103895	0.584765
FAw3	0.0152346	0.0364083	0.418438	0.675627	-0.0561257	0.086595	1.00346
FAw6	-0.00330822	0.058034	-0.0570048	0.954541	-0.117055	0.110438	0.999529
PUFA	-0.000608256	0.0585205	-0.0103939	0.991707	-0.115309	0.114092	0.999916
MUFA	-0.240304	0.0306515	-7.83986	4.51052e-15	-0.300381	-0.180227	0.946054
SFA	-0.0562137	0.0600523	-0.93608	0.349232	-0.173916	0.0614887	0.991522
Glucose	0.320422	0.120309	2.66332	0.00773741	0.0846156	0.556227	1.02555
Lactate	1.16014	0.0964135	12.0329	2.38488e-33	0.971169	1.34911	1.3326
Pyruvate	0.980202	0.0903242	10.852	1.95028e-27	0.803166	1.15724	1.21425
Citrate	-0.123188	0.0937623	-1.31383	0.188904	-0.306962	0.0605865	0.982972
Glycerol	-0.430983	0.0847735	-5.08393	3.69707e-07	-0.597139	-0.264826	0.878787
Alanine	0.122428	0.0605046	2.02346	0.0430262	0.00383935	0.241018	1.01574
Glutamine	-0.717393	0.053462	-13.4187	4.69648e-41	-0.822178	-0.612607	0.920306
Glycine	-0.0229714	0.048954	-0.469245	0.638895	-0.118921	0.0729784	0.995735
Histidine	-0.180335	0.113078	-1.59478	0.110762	-0.401968	0.0412988	0.965767
Isoleucine	-1.24322	0.052595	-23.6375	1.58518e-123	-1.3463	-1.14013	0.50567
Leucine	-1.38771	0.0415697	-33.3828	2.43658e-244	-1.46919	-1.30624	0.653701
Valine	-1.19897	0.0386796	-30.9974	5.83782e-211	-1.27478	-1.12316	0.777683
Phenylalanine	-0.490483	0.0698	-7.02698	2.11054e-12	-0.627291	-0.353675	0.93811
Tyrosine	-0.75154	0.0625305	-12.0188	2.83085e-33	-0.8741	-0.628981	0.839318
Acetate	-0.841296	0.0602367	-13.9665	2.49565e-44	-0.95936	-0.723232	0.804115
Acetoacetate	-0.731155	0.0541086	-13.5127	1.31546e-41	-0.837208	-0.625102	0.711446
three_hydroxybutyrate	-0.142619	0.0629499	-2.26559	0.0234765	-0.266001	-0.0192369	0.9686
creatinine	0.227828	0.0378731	6.01557	1.79256e-09	0.153597	0.30206	1.04658
Gp	-0.246844	0.0287258	-8.59313	8.46289e-18	-0.303147	-0.190542	0.97082
VLDLD	-0.216272	0.0235195	-9.19544	3.73457e-20	-0.26237	-0.170174	0.992567
LDLD	-0.613648	0.0639203	-9.6002	7.97898e-22	-0.738932	-0.488364	0.997438
HDLD	-0.168275	0.0150482	-11.1823	4.9758e-29	-0.197769	-0.13878	0.995795
FALen	-0.188258	0.0845952	-2.2254	0.0260547	-0.354065	-0.0224512	0.99689
UnSat	0.262618	0.0478646	5.48668	4.0956e-08	0.168803	0.356432	1.01352
